# Supplementary material for: A Hydrogen-Sulfide-Repressed Methionine Synthase SlMS1 Acts as a Positive Regulator for Fruit Ripening in Tomato
Source: Int J Mol Sci. 2022 Oct 13;23(20):12239. doi: 10.3390/ijms232012239 (PMC9603753; doi:10.3390/ijms232012239)
Supplement: Supplementary file 1 [file ijms-23-12239-s001.zip]

Archive with 1 entries (1 files):
- ijms-1915840-supplementary.pdf
